# Supplementary material for: Evolution of relict floodplain forest in river stretches of Western and Central Europe as affected by river infrastructure networks
Source: PLoS One. 2021 Sep 29;16(9):e0257593. doi: 10.1371/journal.pone.0257593 (PMC8480725; doi:10.1371/journal.pone.0257593)
Supplement: S1 Table — The percentages of land use (%) are available for all six sites over time. (XLSX) [file pone.0257593.s001.xlsx]

## Sheet: Feuil1
	Upper Rhine									Upper Danube
	Kembs-Efringen-Kirchen			Strasbourg-Kehl			Beinheim-Iffezheim			Mulheim-Obernberg			Passau-Ingling			Engelhartszell-Jochenstein
	1951	1980	2015	1950	1978	2015	1950	1979	2015	1951	1980	2015	1952	1981	2015	1945	1979	2015
Residential building and equipment (%)	0.504824	3.22006	5.96249	2.07734	2.81907	3.50161	0.0163336	0.00218641	0.00218641	5.30715	9.931	12.054	19.8539	28.1618	32.0953	0.338036	1.22701	1.31092
Industrial area (%)	0.452169	1.78285	2.10318	1.05867	2.12432	3.41215	0	1.64906	2.93076	0	0.512383	1.13189	0.437963	0.69508	1.27873	0	0.994269	1.02077
Port area (%)	0	0	0	0	2.56341	4.87789	0	0	0.551939	0	0	0	0	0	0	0	0	0
Roads with artificial pavement (%)	1.29627	4.36427	4.99759	1.08487	2.95588	3.38352	0.915221	3.77598	2.26993	2.45465	2.80388	3.63012	3.42129	4.25145	4.92243	0.811844	2.10338	2.10286
Ways (%)	1.78613	0.687785	0.889432	1.06801	0.885902	0.468146	1.62449	0.375509	0.469138	0.242371	0.39419	0.430135	0.0995576	0.129589	0.0607116	0.0533455	0.171699	0.163641
Hydraulic and hydroelectric structures (%)	0.318648	0.553272	0.620372	0.0246388	0.488305	0.568821	0.0283844	0.269803	0.295229	0.823148	0.822543	0.825568	0	0.242989	0.273909	0	0.401742	0.401741
Railway track (%)	0.0194629	0.0284662	0.0392186	0.637169	0.831644	1.15398	0	0	0	0	0	0	1.01229	0.99787	1.02927	0	0	0
Navigable waterway (%)	20.1227	20.2372	19.3104	16.1574	22.2828	27.9623	15.2334	35.4391	33.8665	22.38	21.709	21.6734	15.3879	15.5876	15.0878	19.5173	22.3052	22.4493
Non-navigable water arm (%)	0.26156	1.13177	0.778236	2.13616	4.41482	6.30534	3.63569	7.00507	9.04789	1.43984	1.04854	0.657744	0.124465	0.0872711	0	0	0	0
Herbaceous vegetation, meadows (%)	19.13	14.6067	11.1911	19.6836	15.303	10.3821	21.0943	13.8621	8.39584	7.93312	8.13807	7.49269	2.71584	3.46409	3.83286	8.36615	6.51858	5.86902
Shrub or bushy vegetation (%)	5.42291	7.84092	2.32959	6.67322	8.17368	3.36408	3.81627	4.21858	3.12896	5.71637	3.6273	4.45216	6.81585	3.49604	4.6331	0.716089	7.29328	2.23917
Bare soil (%)	8.39014	1.20167	1.50521	1.42794	5.82842	4.24759	0.444132	6.28461	1.72694	0.948974	0.153197	0.238403	0.0684234	0.985824	0.378256	0	0.57014	1.08911
Agricultural area (%)	23.3166	16.5538	10.0542	17.3707	7.55212	3.12067	13.9371	9.45264	8.15876	24.5975	25.8277	20.466	40.7241	25.0038	18.1924	15.5512	9.06789	8.02913
Tree vegetation (%)	18.9786	27.7912	40.219	30.6004	23.7766	27.2518	39.2547	17.6654	29.1559	28.1568	25.0322	26.9479	9.33837	16.8966	18.2152	54.646	49.3469	55.3244
